# Supplementary material for: Inhibition of KIF23 Alleviates IPAH by Targeting Pyroptosis and Proliferation of PASMCs
Source: Int J Mol Sci. 2022 Apr 18;23(8):4436. doi: 10.3390/ijms23084436 (PMC9032390; doi:10.3390/ijms23084436)
Supplement: Supplementary file 1 [file ijms-23-04436-s001.zip]

Archive with 1 entries (1 files):
- ijms-1668343-supplementary.pdf
